# Supplementary material for: Combining macula clinical signs and patient characteristics for age-related macular degeneration diagnosis: a machine learning approach
Source: BMC Ophthalmol. 2015 Jan 27;15:10. doi: 10.1186/1471-2415-15-10 (PMC4417241; doi:10.1186/1471-2415-15-10)
Supplement: Supplementary file 1 — Additional file 1: Cross tabulation between AMD and all covariates. (TXT ) [file 12886_2014_552_MOESM1_ESM.txt]

$Gender vs AMD
   
      0   1
  F 321 147
  M 344 100

$Soft_drusen vs AMD
     
        0   1
  neg 489 100
  pos   7  76

$Macular.scar vs AMD
     
        0   1
  neg 485 139
  pos  14  37

$RPE_defect.pigment_mottling vs AMD
     
        0   1
  neg 421  51
  pos  75 125

$Depigmentation_area vs AMD
     
        0   1
  neg 403  40
  pos  93 136

$Subretinal_fluid vs AMD
     
        0   1
  neg 477 130
  pos  64  65

$Subretinal_fibrosis vs AMD
     
        0   1
  neg 477 143
  pos  10  34

$Subretinal_hemorrhage vs AMD
     
        0   1
  neg 460 136
  pos   4  31
