# Supplementary material for: Combining macula clinical signs and patient characteristics for age-related macular degeneration diagnosis: a machine learning approach
Source: BMC Ophthalmol. 2015 Jan 27;15:10. doi: 10.1186/1471-2415-15-10 (PMC4417241; doi:10.1186/1471-2415-15-10)
Supplement: Supplementary file 2 — Additional file 2: Variable importance derived for each missing value imputation technique. (XLSX ) [file 12886_2014_552_MOESM2_ESM.xlsx]

## Sheet: Sheet1
Complete cases
OneRule	Decision tree	Logistic Regression	Random Forest	AdaBoost	Support Vector Machine
Soft_drusen	Soft_drusen	Soft_drusen	Soft drusen	Age	Age
Depigmentation_area	RPE_defect.pigment_mottling	Age	Age	Soft_drusen	Soft_drusen
RPE_defect.pigment_mottling	Subretinal_fluid	RPE_defect.pigment_mottling	Depigmentation_area	Macular_tickness	Subretinal_fluid
Age	Subretinal_hemorrhage	Depigmentation_area	RPE_defect.pigment_mottling	Subretinal_hemorrhage	Macular_tickness
Subretinal_hemorrhage	Depigmentation_area	Subretinal_fibrosis	Macular_tickness	Subretinal_fibrosis	RPE_defect.pigment_mottling
Subretinal_fibrosis	Age	Subretinal_hemorrhage	Macular.scar	RPE_defect.pigment_mottling	Subretinal_hemorrhage
Macular.scar		Subretinal_fluid	Subretinal_fibrosis	Depigmentation_area	Gender
Subretinal_fluid			Subretinal_hemorrhage	Subretinal_fluid	Macular.scar
Gender			Subretinal_fluid	Gender	Depigmentation_area
Macular_tickness			Gender	Macular.scar	Subretinal_fibrosis
Mean/mode
OneRule	Decision tree	Logistic Regression	Random Forest	AdaBoost	Support Vector Machine
Soft_drusen	Soft_drusen	Age	Age	Age	Age
Age	Age	Soft_drusen	Soft_drusen	Soft_drusen	Gender
Depigmentation_area	Depigmentation_area	Subretinal_fluid	Macular_tickness	Subretinal_fluid	Soft_drusen
RPE_defect.pigment_mottling	Subretinal_fibrosis	RPE_defect.pigment_mottling	Depigmentation_area	Subretinal_hemorrhage	Subretinal_hemorrhage
Subretinal_hemorrhage	Subretinal_fluid	Subretinal_hemorrhage	RPE_defect.pigment_mottling	RPE_defect.pigment_mottling	Subretinal_fluid
Subretinal_fibrosis	RPE_defect.pigment_mottling	Subretinal_fibrosis	Subretinal_fibrosis	Gender	Subretinal_fibrosis
Macular.scar			Subretinal_hemorrhage	Subretinal_fibrosis	RPE_defect.pigment_mottling
Subretinal_fluid			Subretinal_fluid	Macular.scar	Macular.scar
Gender			Macular.scar	Macular_tickness	Macular_tickness
Macular_tickness			Gender	Depigmentation_area	Depigmentation_area
With categories
OneRule	Decision tree	Logistic Regression	Random Forest	AdaBoost	Support Vector Machine
Depigmentation_area	Soft_drusen	Age	Age	Age	Age
Soft_drusen	RPE_defect.pigment_mottling	RPE_defect.pigment_mottling	Soft_drusen	Soft_drusen	Macular.scar
RPE_defect.pigment_mottling	Age	Depigmentation_are	Depigmentation_area	Subretinal_fluid	Subretinal_fibrosis
Age	Macular.scar	Subretinal_fibrosi	RPE_defect.pigment_mottling	RPE_defect.pigment_mottling	Soft_drusen
Subretinal_hemorrhage	Subretinal_hemorrhage	Subretinal_hemorrhage	Macular_tickness	Subretinal_hemorrhage	Subretinal_fluid
Macular.scar	Depigmentation_area		Subretinal_fibrosis	Macular_tickness	RPE_defect.pigment_mottling
Subretinal_fibrosis	Subretinal_fluid		Macular.scar	Depigmentation_area	Depigmentation_area
Subretinal_fluid	Subretinal_fibrosis		Subretinal_hemorrhage	Subretinal_fibrosis	Macular_tickness
Macular_tickness	Macular_tickness		Subretinal_fluid	Macular.scar	Subretinal_hemorrhage
Gender			Gender	Gender	Gender
Imputed
OneRule	Decision tree	Logistic Regression	Random Forest	AdaBoost	Support Vector Machine
Soft_drusen	Soft_drusen	Soft_drusen	Soft_drusen	Soft_drusen	Macular.scar
RPE_defect.pigment_mottling	RPE_defect.pigment_mottling	Age	Depigmentation_area	Age	Subretinal_fluid
Depigmentation_area	Age	RPE_defect.pigment_mottling	RPE_defect.pigment_mottling	Subretinal_hemorrhage	Age
Age	Subretinal_fibrosis	Subretinal_hemorrhage	Age	Macular_tickness	Soft_drusen
Subretinal_hemorrhage	Subretinal_hemorrhage	Depigmentation_area	Macular_tickness	RPE_defect.pigment_mottling	Subretinal_fibrosis
Subretinal_fluid	Depigmentation_area	Subretinal_fibrosis	Subretinal_hemorrhage	Depigmentation_area	Macular_tickness
Macular.scar			Subretinal_fibrosis	Subretinal_fluid	RPE_defect.pigment_mottling
Subretinal_fibrosis			Macular.scar	Macular.scar	Gender
Gender			Subretinal_fluid	Subretinal_fibrosis	Depigmentation_are
Macular_tickness			Gender	Gender	Subretinal_hemorrhage
